# Supplementary material for: Nitrate Reductase Genes AtNIA1 and AtNIA2 Confer Heat Stress Resilience via ROS Homeostasis and HSP Expression in Arabidopsis
Source: Biomolecules. 2026 Mar 11;16(3):415. doi: 10.3390/biom16030415 (PMC13023476; doi:10.3390/biom16030415)
Supplement: Supplementary file 1 [file biomolecules-16-00415-s001.zip]

Archive with 1 entries (1 files):
- biomolecules-4116159-supplementary.pdf
